# Supplementary material for: Dual-Algorithm Integration Framework Reveals Qing-Wei-Zhi-Tong’s Dual Mechanisms in Chronic Gastritis
Source: Pharmaceuticals (Basel). 2025 Nov 17;18(11):1743. doi: 10.3390/ph18111743 (PMC12655216; doi:10.3390/ph18111743)
Supplement: Supplementary file 1 [file pharmaceuticals-18-01743-s001.zip]

Archive with 6 entries (6 files):
- Supplementary Figures.pdf
- Table S1. Similarity distance matrix of QWZT compounds and FDA-approved drugs.xlsx
- Table S2. Summary of similar compounds between QWZT and FDA-approved drugs.xlsx
- Table S3. The Z-score of potentially similar compounds.xlsx
- Table S4. QWZT compounds involved in inflammation functional subnetworks.xlsx
- Table S5. Potentially specific compounds.xlsx
