# Supplementary material for: Dual-Algorithm Integration Framework Reveals Qing-Wei-Zhi-Tong’s Dual Mechanisms in Chronic Gastritis
Source: Pharmaceuticals (Basel). 2025 Nov 17;18(11):1743. doi: 10.3390/ph18111743 (PMC12655216; doi:10.3390/ph18111743)
Supplement: Supplementary file 1 [file pharmaceuticals-18-01743-s001.zip › Table S1. Similarity distance matrix of QWZT compounds and FDA-approved drugs.xlsx]

## Sheet: Structure
	[H2RAs]Cimetidine	[H2RAs]Famotidine	[H2RAs]Lafutidine	[H2RAs]Niperotidine	[H2RAs]Nizatidine	[H2RAs]Ranisen	[PPIs]Dexlansoprazole	[PPIs]Dexrabeprazole	[PPIs]Esomeprazole	[PPIs]Lansoprazole	[PPIs]Omeprazole	[PPIs]Pantoprazole	[PPIs]Rabeprazole	[Prokinetic drugs]Alizapride	[Prokinetic drugs]Bromopride	[Prokinetic drugs]Cinitapride	[Prokinetic drugs]Cisapride	[Prokinetic drugs]Clebopride	[Prokinetic drugs]Itopride	[Prokinetic drugs]Metoclopramide	[Prokinetic drugs]Mosapride	[SSRI]Alaproclate	[SSRI]Citalopram	[SSRI]Escitalopram	[SSRI]Fluoxetine	[SSRI]Fluvoxamine	[SSRI]Paroxetine	[SSRI]Sertraline
[bai_ji]Protocatechuic_acid	0.930435	0.980519	0.888298	0.85625	0.965278	0.922481	0.85034	0.841379	0.828767	0.85034	0.828767	0.835443	0.841379	0.817518	0.735294	0.824324	0.836601	0.80315	0.688172	0.773585	0.831325	0.776316	0.836207	0.836207	0.714286	0.843137	0.825	0.87619
[bai_ji]p-Hydroxybenzaldehyde	0.962617	0.978873	0.917582	0.875	0.969925	0.932773	0.894366	0.885714	0.87234	0.894366	0.87234	0.883117	0.885714	0.854962	0.793814	0.867133	0.870748	0.842975	0.791209	0.808081	0.869565	0.772727	0.881818	0.881818	0.753247	0.860215	0.837838	0.87234
[bai_shao,bai_ji]Salicylic_acid	0.936937	0.972973	0.909091	0.880503	0.971429	0.928	0.84507	0.835714	0.822695	0.84507	0.822695	0.837662	0.835714	0.810606	0.734694	0.818182	0.823129	0.785124	0.755319	0.737374	0.81875	0.760563	0.839286	0.839286	0.696203	0.835052	0.827586	0.87
[bai_shao,di_yu]Oleanonic_acid	0.953846	0.950617	0.92233	0.957447	0.948052	0.951724	0.94186	0.94152	0.948571	0.94186	0.948571	0.946524	0.94152	0.90625	0.932331	0.83125	0.920904	0.907285	0.945312	0.948529	0.881081	0.895833	0.935252	0.935252	0.938596	0.87069	0.937931	0.934959
[bai_shao]Albiflorin	0.909091	0.966184	0.891667	0.873239	0.959596	0.917127	0.846939	0.82199	0.848485	0.846939	0.848485	0.841346	0.82199	0.835106	0.851852	0.850746	0.836634	0.851648	0.852564	0.852761	0.78744	0.75	0.745098	0.745098	0.786765	0.809524	0.785276	0.863636
[bai_shao]Benzoic_acid	0.942308	0.978723	0.928962	0.910256	0.977444	0.932203	0.861314	0.851852	0.863309	0.861314	0.863309	0.875	0.851852	0.862595	0.804124	0.866197	0.869863	0.841667	0.802198	0.806122	0.861635	0.730159	0.826923	0.826923	0.766234	0.820225	0.877193	0.858696
[bai_shao]Benzoylpaeoniflorin	0.90566	0.975369	0.88412	0.880383	0.958333	0.926554	0.848168	0.822581	0.849741	0.848168	0.849741	0.842365	0.822581	0.82967	0.860759	0.840206	0.831633	0.84	0.846667	0.861635	0.816425	0.758621	0.726027	0.726027	0.767442	0.801418	0.76129	0.85034
[bai_shao]Cianidanol	0.906433	0.962441	0.833333	0.82381	0.935	0.896739	0.798969	0.78534	0.794872	0.798969	0.794872	0.807692	0.78534	0.778378	0.778481	0.79798	0.78392	0.793296	0.734694	0.802469	0.794393	0.76378	0.732484	0.732484	0.612903	0.778523	0.660131	0.833333
[bai_shao]Kaempferol	0.928144	0.971014	0.867521	0.82266	0.954082	0.866279	0.880597	0.874372	0.870647	0.880597	0.870647	0.883721	0.874372	0.834225	0.836478	0.844221	0.864078	0.857143	0.813333	0.851852	0.868778	0.879699	0.876471	0.876471	0.828571	0.89172	0.854651	0.898734
[bai_shao]Methyl_gallate	0.934959	0.981481	0.887179	0.856287	0.960265	0.927007	0.835526	0.826667	0.81457	0.835526	0.81457	0.822086	0.826667	0.794326	0.731481	0.818182	0.830189	0.796992	0.7	0.767857	0.825581	0.768293	0.808333	0.808333	0.681818	0.844037	0.808	0.884956
[bai_shao]Oxypaeoniflorin	0.90184	0.975962	0.87234	0.861905	0.954082	0.934426	0.852041	0.827225	0.835897	0.852041	0.835897	0.829268	0.827225	0.802198	0.821656	0.814433	0.812183	0.818182	0.805369	0.8375	0.798077	0.768595	0.743421	0.743421	0.728682	0.808219	0.737179	0.855263
[bai_shao]Paeoniflorin	0.903846	0.975	0.892241	0.889423	0.957672	0.9375	0.857895	0.832432	0.859375	0.857895	0.859375	0.851485	0.832432	0.833333	0.865385	0.84375	0.835052	0.843931	0.851351	0.866242	0.819512	0.752212	0.729167	0.729167	0.771654	0.797101	0.764706	0.847222
[bai_shao]Pyrogallol	0.979592	0.992481	0.937143	0.911565	0.983871	0.964286	0.934307	0.933824	0.911765	0.934307	0.911765	0.912162	0.933824	0.896825	0.87234	0.913669	0.916084	0.897436	0.848837	0.873684	0.924528	0.888889	0.933333	0.933333	0.835616	0.920455	0.854369	0.932584
[bai_shao]Sucrose	0.919355	0.987952	0.926829	0.934066	0.967742	0.979592	0.941176	0.915152	0.94186	0.941176	0.94186	0.940217	0.915152	0.91875	0.955224	0.918129	0.901163	0.92053	0.936	0.955556	0.903743	0.857143	0.850394	0.850394	0.908257	0.858407	0.821705	0.90678
[di_yu]Ellagic_acid	0.933824	0.959302	0.878641	0.867403	0.95092	0.904762	0.908571	0.908046	0.897143	0.908571	0.897143	0.880435	0.908046	0.904762	0.905797	0.917127	0.918919	0.9125	0.875	0.906475	0.925373	0.915094	0.917241	0.917241	0.888889	0.923077	0.898649	0.923077
[di_yu]Epicatechin	0.906433	0.962441	0.833333	0.82381	0.935	0.896739	0.798969	0.78534	0.794872	0.798969	0.794872	0.807692	0.78534	0.778378	0.778481	0.79798	0.78392	0.793296	0.734694	0.802469	0.794393	0.76378	0.732484	0.732484	0.612903	0.778523	0.660131	0.833333
[di_yu]Flavanone	0.928144	0.960976	0.832599	0.839806	0.948718	0.898305	0.803191	0.789189	0.798942	0.803191	0.798942	0.817734	0.789189	0.79558	0.782895	0.795812	0.787565	0.790698	0.789116	0.792208	0.77451	0.737288	0.735099	0.735099	0.598291	0.765957	0.703947	0.824324
[di_yu]Rosamultin	0.911392	0.959596	0.902128	0.879227	0.923913	0.906977	0.91	0.892857	0.916256	0.91	0.916256	0.906103	0.892857	0.917949	0.914634	0.832461	0.908654	0.901639	0.917722	0.928144	0.842857	0.816667	0.891566	0.891566	0.902098	0.848276	0.855422	0.915584
[huang_lian]Berberine	0.90991	0.921875	0.794118	0.746888	0.878661	0.892704	0.742358	0.746725	0.716814	0.742358	0.716814	0.710638	0.746725	0.772926	0.830189	0.79918	0.812	0.779279	0.806931	0.825472	0.805344	0.860215	0.829493	0.829493	0.786096	0.860577	0.7	0.809045
[huang_lian]Caffeic_acid	0.952381	0.955975	0.882051	0.850299	0.939597	0.911765	0.880503	0.872611	0.860759	0.880503	0.860759	0.864706	0.872611	0.82069	0.810345	0.841772	0.88024	0.858156	0.764151	0.841667	0.865922	0.8	0.875	0.875	0.793814	0.876106	0.837209	0.876106
[huang_lian]Coumarin	0.965517	0.986842	0.915789	0.909091	0.986111	0.912	0.942675	0.942308	0.95	0.942675	0.95	0.935294	0.942308	0.953947	0.95	0.95092	0.952096	0.950704	0.946903	0.950413	0.956284	0.915663	0.918033	0.918033	0.939394	0.935185	0.946565	0.915094
[huang_lian]Cryptochlorogenic_acid	0.91195	0.938462	0.859031	0.840796	0.924324	0.901163	0.876923	0.852632	0.860825	0.876923	0.860825	0.852941	0.852632	0.815642	0.837662	0.827225	0.848485	0.852273	0.805556	0.860759	0.78607	0.756522	0.829114	0.829114	0.80303	0.816901	0.783439	0.857143
[huang_lian]Danshensu	0.929134	0.963415	0.90099	0.847059	0.954839	0.906475	0.869565	0.861635	0.857143	0.869565	0.857143	0.861272	0.861635	0.833333	0.806723	0.852761	0.828221	0.821429	0.783784	0.818182	0.810345	0.586667	0.77686	0.77686	0.67033	0.764151	0.727273	0.798165
[huang_lian]Epiberberine	0.910314	0.922179	0.794872	0.747934	0.879167	0.893162	0.743478	0.747826	0.718062	0.743478	0.718062	0.711864	0.747826	0.773913	0.830986	0.8	0.808	0.774775	0.807882	0.820755	0.801527	0.854839	0.830275	0.830275	0.787234	0.861244	0.701493	0.80402
[huang_lian]Ferulic_acid	0.955224	0.951807	0.846939	0.809524	0.935897	0.909091	0.851852	0.84375	0.825	0.851852	0.825	0.824561	0.84375	0.790541	0.773109	0.813665	0.852941	0.826389	0.700935	0.804878	0.840659	0.804348	0.857143	0.857143	0.75	0.875	0.784615	0.884298
[huang_lian]Isovanillin	0.957265	0.973684	0.869565	0.810458	0.950355	0.921875	0.864865	0.856164	0.835616	0.864865	0.835616	0.834395	0.856164	0.816176	0.745098	0.823129	0.835526	0.801587	0.684783	0.771429	0.837349	0.789474	0.854701	0.854701	0.695122	0.864078	0.77193	0.885714
[huang_lian]Jatrorrhizine	0.918605	0.92069	0.799342	0.846939	0.894928	0.907407	0.809524	0.804428	0.788889	0.809524	0.788889	0.776978	0.804428	0.728	0.802521	0.740458	0.789855	0.763052	0.811966	0.793249	0.780488	0.878378	0.880769	0.880769	0.842105	0.886179	0.839844	0.853556
[huang_lian]Magnoflorine	0.912621	0.925	0.803089	0.781116	0.888889	0.878505	0.820961	0.835498	0.822511	0.820961	0.822511	0.817427	0.835498	0.799087	0.820513	0.766816	0.786957	0.735	0.761111	0.821429	0.780992	0.824242	0.744681	0.744681	0.717791	0.790055	0.746114	0.680723
[huang_lian]Naringenin	0.925714	0.962617	0.834043	0.835681	0.95098	0.897297	0.812183	0.798969	0.808081	0.812183	0.808081	0.825472	0.798969	0.792553	0.779874	0.798995	0.791045	0.794444	0.785714	0.796296	0.778302	0.755906	0.75	0.75	0.616	0.78	0.687898	0.834395
[huang_lian]Palmatine	0.913043	0.934156	0.803846	0.817427	0.894273	0.904545	0.739535	0.744186	0.712264	0.739535	0.712264	0.705882	0.744186	0.760563	0.815385	0.79476	0.798283	0.760976	0.795699	0.810256	0.801619	0.846154	0.815	0.815	0.764706	0.848168	0.785	0.791209
[huang_lian]Quinic_acid	0.953271	0.971831	0.96875	0.97619	0.985294	0.976	0.960526	0.946309	0.961039	0.960526	0.961039	0.964072	0.946309	0.951389	0.964912	0.941558	0.936306	0.947761	0.972222	0.965217	0.863354	0.84507	0.931034	0.931034	0.934066	0.885417	0.92562	0.919192
[huang_lian]p-Coumaric_acid	0.959016	0.96129	0.896373	0.866667	0.944828	0.916667	0.883871	0.875817	0.863636	0.883871	0.863636	0.874251	0.875817	0.830986	0.8125	0.844156	0.883436	0.861314	0.8	0.834783	0.868571	0.7875	0.879032	0.879032	0.782609	0.87037	0.849206	0.87037
[ji_nei_jin]Manninotriose	0.918033	0.987805	0.941748	0.933333	0.96732	0.97931	0.940476	0.91411	0.941176	0.940476	0.941176	0.93956	0.91411	0.937888	0.954545	0.936047	0.925287	0.940789	0.934959	0.954887	0.908602	0.840909	0.883721	0.883721	0.916667	0.855856	0.846154	0.932773
Q1_value	0.804408
median_value	0.852041
Q3_value	0.911615

## Sheet: Target
	{H2RAs}Famotidine	{H2RAs}Lafutidine	{H2RAs}Niperotidine	{H2RAs}Nizatidine	{H2RAs}Ranitidine	{H2RAs}Roxatidine_acetate	{PPIs}Dexlansoprazole	{PPIs}Dexrabeprazole	{PPIs}Esomeprazole	{PPIs}Lansoprazole	{PPIs}Omeprazole	{PPIs}Pantoprazole	{PPIs}Rabeprazole	{Prokinetic drugs}Alizapride	{Prokinetic drugs}Bromopride	{Prokinetic drugs}Clebopride	{Prokinetic drugs}Domperidone	{Prokinetic drugs}Metoclopramide	{Prokinetic drugs}Mosapride	{SSRI}Citalopram	{SSRI}Escitalopram	{SSRI}Etoperidone	{SSRI}Fluoxetine	{SSRI}Fluvoxamine	{SSRI}Paroxetine	{SSRI}Sertraline	{SSRI}Zimelidine
[bai_ji]Protocatechuic_acid	1	1	1	1	1	1	1	1	1	1	1	1	1	1	1	1	1	0.988636	1	0.990566	1	1	1	1	0.99187	0.973684	1
[bai_ji]p-Hydroxybenzaldehyde	1	1	1	1	1	1	1	1	1	1	1	1	1	1	1	1	1	1	1	1	1	1	1	1	0.991736	0.986667	1
[bai_shao,_bai_ji]Salicylic_acid	0.9625	0.992647	1	0.985714	0.967532	1	1	0.992537	1	0.915842	0.885714	0.945455	0.993464	1	0.973856	0.981707	0.923077	0.965854	0.950311	0.963964	0.973154	1	0.934066	0.97006	0.966527	0.969231	1
[bai_shao,_di_yu]Oleanonic_acid	0.941176	0.833333	1	1	1	1	1	1	1	0.965116	0.970297	0.952381	1	1	1	1	0.971429	1	0.945946	1	1	1	0.981013	1	1	1	1
[bai_shao]Albiflorin	0.972973	1	1	0.923077	0.931034	1	1	1	1	0.977528	0.980769	0.930233	0.96	1	0.925926	0.945946	0.981481	0.97561	0.921053	0.98	0.958333	1	0.987578	0.952381	0.991525	0.971831	1
[bai_shao]Benzoic_acid	0.931507	0.957447	1	0.897959	0.890625	1	1	0.978261	1	0.87069	0.859375	0.853333	0.96875	1	0.904762	0.917808	0.863636	0.940171	0.808824	0.978417	0.916667	1	0.902703	0.95	0.967532	0.953704	1
[bai_shao]Cianidanol	1	1	1	1	1	1	1	1	1	0.941176	0.963235	0.974684	0.983333	0.983871	0.984127	0.986301	0.956835	0.974138	0.972973	0.977612	0.965517	1	0.989796	0.987179	1	1	1
[bai_shao]Kaempferol	0.957895	0.988024	1	0.970414	0.961957	1	0.994118	0.993976	0.994083	0.793269	0.779817	0.861878	0.972376	1	0.938202	0.963542	0.846154	0.93913	0.877095	0.960317	0.948864	1	0.874564	0.959184	0.962825	0.945701	1
[bai_shao]Methyl_gallate	0.98	1	1	1	0.976744	1	1	1	1	0.949495	0.946903	0.946429	0.973684	0.975	0.95	0.96	0.966387	0.978947	0.941176	0.991228	0.972973	1	0.982659	1	0.992366	0.97619	0.962963
[bai_shao]Pyrogallol	0.925926	0.964286	1	0.932203	0.933333	1	1	0.981818	1	0.77193	0.789062	0.766234	0.972603	1	0.869565	0.91358	0.830882	0.918699	0.831169	0.93662	0.878788	1	0.86631	0.931034	0.943396	0.948276	1
[bai_shao]Sucrose	0.953488	0.933333	1	1	0.972973	1	1	1	1	0.934783	0.943925	0.918367	1	1	0.971429	0.977778	0.955357	0.977528	0.933333	0.990741	0.967742	1	0.957055	0.98	0.983871	0.987342	1
[di_yu](-)-Epicatechin	0.96	1	1	0.92	0.924242	1	1	0.978261	1	0.850877	0.876923	0.897436	0.935484	0.969697	0.868852	0.902778	0.880597	0.902655	0.842857	0.948148	0.839286	1	0.931579	0.923077	0.967532	0.963303	0.981481
[di_yu]Ellagic_acid	0.977654	0.993464	1	0.993671	0.97076	1	0.993548	0.993377	0.993506	0.865385	0.853881	0.908571	0.96988	1	0.970414	0.977778	0.910256	0.977679	0.931034	0.957806	0.957055	1	0.930556	0.961538	0.964706	0.961905	0.993711
[di_yu]Flavanone	0.970149	1	1	0.977273	0.966667	1	1	1	1	0.93913	0.937984	0.915493	0.963636	0.964912	0.928571	0.939394	0.947761	0.963964	0.909091	0.936	0.943396	1	0.951351	0.943662	0.972603	0.96	0.954545
[di_yu]Rosamultin	1	1	1	1	1	1	1	1	1	0.977273	0.980583	0.953488	1	1	1	1	0.990741	0.987805	1	0.99	1	1	0.993789	1	0.991453	1	1
[huang_lian]Berberine	0.986014	1	1	0.956897	0.946565	1	0.991453	0.99115	0.991379	0.918033	0.902062	0.914894	0.968992	1	0.9375	0.94964	0.915	0.944751	0.935252	0.944444	0.952381	0.992188	0.906883	0.93662	0.948837	0.928571	0.991736
[huang_lian]Caffeic_acid	0.978723	1	1	0.971429	0.977011	1	0.985294	1	0.985075	0.871212	0.913907	0.927835	0.962963	1	0.939024	0.956989	0.909091	0.948148	0.935484	0.974359	0.935897	1	0.957547	0.98	0.994318	0.984496	1
[huang_lian]Coumarin	0.972	0.99115	1	0.986957	0.971193	1	1	0.995556	1	0.927336	0.920266	0.952569	0.987603	0.95339	0.953586	0.938272	0.888514	0.921708	0.934426	0.922819	0.979079	0.983122	0.914773	0.98062	0.96319	0.957143	0.991379
[huang_lian]Cryptochlorogenic_acid	1	1	1	1	1	1	1	1	1	0.990476	1	1	1	1	1	1	1	1	1	1	1	1	1	1	1	1	1
[huang_lian]Danshensu	1	1	1	1	1	1	1	1	1	1	1	1	0.95	0.742857	0.902439	0.75	0.894737	0.863636	0.982143	0.897196	0.975	0.848485	0.940828	1	0.984962	0.901235	0.966667
[huang_lian]Epiberberine	0.985507	1	1	1	0.983871	1	0.97619	1	0.97561	0.930435	0.904762	0.931507	0.964286	0.983051	0.948276	0.971014	0.948148	0.973451	0.957143	0.977099	0.982143	1	0.984375	1	1	0.990385	0.978261
[huang_lian]Ferulic_acid	0.982143	1	1	0.935484	0.93617	1	1	1	1	0.990826	0.98374	1	1	1	0.978723	0.982456	0.984252	0.990196	0.965517	0.965812	1	1	0.954023	0.967213	0.985294	0.966292	0.9375
[huang_lian]Isovanillin	1	1	1	0.95	0.944444	1	1	1	1	0.934783	0.933962	0.87234	0.935484	0.970588	0.909091	0.930233	0.926606	0.954023	0.883721	0.961905	0.933333	1	0.957055	0.959184	0.983871	0.987342	0.952381
[huang_lian]Jatrorrhizine	0.931818	1	1	0.954545	0.974359	1	1	1	1	0.958333	0.963964	0.942308	0.970588	1	0.944444	0.956522	0.965217	0.978022	0.958333	0.990909	0.9375	1	0.982249	0.980769	0.992126	0.987654	1
[huang_lian]Magnoflorine	1	1	1	1	1	1	1	1	1	1	1	1	0.941176	0.592593	0.852941	0.710526	0.878505	0.853659	0.891304	0.891089	1	0.72	0.932099	0.981132	0.959677	0.893333	0.863636
[huang_lian]Naringenin	0.985915	1	1	1	0.968254	1	1	1	1	0.958333	0.962963	0.918919	1	0.966667	0.932203	0.942029	0.956522	0.964912	0.943662	0.961832	0.982759	1	0.957672	0.973684	0.98	0.961165	1
[huang_lian]Palmatine	0.955556	1	1	0.789474	0.823529	1	1	0.933333	1	0.924731	0.925234	0.877551	0.939394	1	0.774194	0.829268	0.927928	0.918605	0.863636	0.972222	0.827586	1	0.957576	0.918367	0.967742	0.962025	1
[huang_lian]Quinic_acid	0.987805	1	1	1	1	1	1	1	1	0.969697	0.972789	0.977528	1	1	1	1	0.980263	1	0.95122	1	0.985507	1	0.980392	0.977011	1	1	1
[huang_lian]p-Coumaric_acid	0.982456	1	1	1	1	1	1	1	1	0.981651	0.983871	0.984615	1	1	1	1	0.984375	1	0.983333	1	1	1	0.98895	1	1	1	1
[ji_nei_jin]Manninotriose	1	1	1	1	1	1	1	1	1	1	1	1	1	1	1	1	1	1	1	1	1	1	1	1	1	1	1
Q1_value	0.953784
median_value	0.987261
Q3_value	1

## Sheet: Pathway
	H2RAs_Famotidine	H2RAs_Lafutidine	H2RAs_Niperotidine	H2RAs_Nizatidine	H2RAs_Ranitidine	PPIs_Dexlansoprazole	PPIs_Dexrabeprazole	PPIs_Esomeprazole	PPIs_Lansoprazole	PPIs_Omeprazole	PPIs_Pantoprazole	PPIs_Rabeprazole	Prokinetic drugs_Alizapride	Prokinetic drugs_Bromopride	Prokinetic drugs_Clebopride	Prokinetic drugs_Metoclopramide	Prokinetic drugs_Mosapride	SSRI_Citalopram	SSRI_Escitalopram	SSRI_Fluoxetine	SSRI_Fluvoxamine	SSRI_Paroxetine	SSRI_Sertraline
bai_ji_Protocatechuic_acid	0.726909	0.803324	0.989673	0.710914	0.752554	0.788639	0.914614	0.812081	0.838651	0.84944	0.687296	0.590551	0.864588	0.700438	0.833523	0.904891	0.735219	0.877104	0.643335	0.906239	0.757539	0.88814	0.816492
bai_ji_p-Hydroxybenzaldehyde	0.883218	0.903509	0.987302	0.773635	0.856121	0.881874	0.906706	0.878914	0.938103	0.939801	0.865394	0.761905	0.928977	0.845157	0.909445	0.956036	0.9038	0.937821	0.772382	0.961766	0.862898	0.932927	0.905029
bai_shao,_bai_ji_Salicylic_acid	0.591622	0.950022	0.995878	0.91149	0.774212	0.945228	0.984406	0.953618	0.223903	0.185116	0.483774	0.783429	0.796758	0.722922	0.703748	0.495454	0.518377	0.431069	0.779533	0.230032	0.665981	0.488475	0.434107
bai_shao,_di_yu_Oleanonic_acid	0.808324	0.502415	0.985348	0.87024	0.923769	0.759465	0.980066	0.784897	0.874046	0.891096	0.774556	0.772789	0.92109	0.821453	0.923484	0.947267	0.75859	0.952397	0.855297	0.937472	0.917429	0.972397	0.927859
bai_shao_Albiflorin	0.847567	0.846154	0.923913	0.625806	0.675868	0.872222	0.735849	0.87931	0.944698	0.949235	0.84595	0.761043	0.891522	0.781507	0.854318	0.937947	0.875852	0.915957	0.720477	0.956242	0.790456	0.930925	0.900858
bai_shao_Benzoic_acid	0.368949	0.863877	0.991055	0.756407	0.575745	0.88866	0.952818	0.906516	0.294057	0.314037	0.192605	0.572679	0.681696	0.445738	0.524575	0.56955	0.19304	0.501821	0.5462	0.510974	0.466412	0.560129	0.40938
bai_shao_Cianidanol	0.350051	0.870835	0.983478	0.80764	0.621996	0.848479	0.972626	0.874719	0.481148	0.52466	0.351658	0.483271	0.588644	0.499319	0.529652	0.623489	0.394543	0.57618	0.535328	0.626655	0.502788	0.707138	0.441014
bai_shao_Kaempferol	0.705047	0.962241	0.997834	0.935432	0.855495	0.95771	0.988699	0.964314	0.247992	0.191561	0.578265	0.839412	0.85667	0.780932	0.77443	0.572579	0.585413	0.511833	0.832516	0.195804	0.748649	0.523415	0.54005
bai_shao_Methyl_gallate	0.612166	0.826702	0.977778	0.708275	0.641547	0.770154	0.937132	0.790295	0.776517	0.79334	0.576138	0.423868	0.729741	0.559745	0.700852	0.845456	0.64863	0.809364	0.557315	0.85639	0.663959	0.852937	0.724636
bai_shao_Pyrogallol	0.445897	0.904438	0.99552	0.837972	0.695646	0.904544	0.967273	0.91772	0.183344	0.189779	0.220843	0.646784	0.743921	0.525038	0.595841	0.559093	0.231013	0.475712	0.630702	0.4178	0.522982	0.525336	0.413277
bai_shao_Sucrose	0.553057	0.718242	0.986842	0.763804	0.695142	0.817217	0.95478	0.839667	0.668234	0.702062	0.471432	0.592933	0.768281	0.561035	0.742326	0.820384	0.448432	0.810528	0.620993	0.801542	0.690885	0.86205	0.723103
di_yu_(-)-Epicatechin	0.377271	0.870885	0.989048	0.72575	0.543898	0.863304	0.935763	0.883883	0.381395	0.412163	0.217703	0.469275	0.624769	0.352711	0.470307	0.607835	0.243492	0.521153	0.44783	0.595949	0.404649	0.592805	0.424136
di_yu_Ellagic_acid	0.663555	0.96323	0.997667	0.941151	0.855899	0.949067	0.990415	0.957569	0.259229	0.221209	0.564868	0.812263	0.842965	0.790244	0.769026	0.577425	0.597646	0.52642	0.833673	0.235068	0.75128	0.580739	0.5192
di_yu_Flavanone	0.4104	0.856068	0.985443	0.738501	0.558301	0.847875	0.94529	0.871354	0.492772	0.512952	0.260167	0.459556	0.617586	0.382426	0.505356	0.664414	0.328399	0.573524	0.468143	0.657094	0.42125	0.658252	0.46192
di_yu_Rosamultin	0.841985	0.800554	0.954545	0.881098	0.842244	0.69697	0.862903	0.739583	0.916771	0.928005	0.844233	0.745942	0.882296	0.838562	0.892451	0.908024	0.876826	0.930466	0.83847	0.94793	0.87387	0.957443	0.905562
huang_lian_Berberine	0.641209	0.958444	0.997436	0.91528	0.821503	0.94465	0.985819	0.953885	0.254084	0.210323	0.519977	0.792554	0.81816	0.738994	0.713611	0.533038	0.558966	0.473808	0.796444	0.2325	0.687216	0.515474	0.441768
huang_lian_Caffeic_acid	0.469502	0.930366	0.996082	0.878757	0.74775	0.895598	0.986015	0.91039	0.29174	0.320153	0.360226	0.652913	0.756592	0.632576	0.658746	0.58759	0.399279	0.550293	0.713406	0.458557	0.614759	0.667949	0.446978
huang_lian_Coumarin	0.803034	0.963028	0.992544	0.947352	0.856998	0.979213	0.992501	0.98236	0.604155	0.587582	0.800183	0.903206	0.763518	0.839114	0.723855	0.488767	0.753238	0.469884	0.890462	0.319061	0.822806	0.585517	0.603176
huang_lian_Cryptochlorogenic_acid	0.55779	0.902107	0.994817	0.8717	0.786755	0.849831	0.985233	0.8745	0.648063	0.676164	0.505194	0.591503	0.781589	0.653226	0.750836	0.81429	0.545015	0.786194	0.703938	0.780127	0.685612	0.86042	0.692636
huang_lian_Danshensu	0.591573	0.86939	0.965696	0.793534	0.625776	0.878751	0.969211	0.90043	0.744342	0.771375	0.641134	0.528808	0.224746	0.399685	0.243542	0.593984	0.591631	0.56791	0.590067	0.727241	0.604045	0.774042	0.462464
huang_lian_Epiberberine	0.415877	0.885449	0.99087	0.840149	0.686792	0.813474	0.97868	0.839384	0.501163	0.531951	0.343418	0.457153	0.652352	0.536153	0.596306	0.694646	0.411405	0.649331	0.612775	0.668985	0.586238	0.772515	0.513131
huang_lian_Ferulic_acid	0.602767	0.875551	0.978947	0.746575	0.609793	0.846821	0.96888	0.872093	0.779732	0.800685	0.635076	0.576364	0.717335	0.634271	0.689121	0.797197	0.674799	0.764878	0.649074	0.810897	0.603225	0.837632	0.673754
huang_lian_Isovanillin	0.642971	0.812935	0.986111	0.612308	0.6473	0.790385	0.865471	0.815175	0.763734	0.771725	0.53789	0.481805	0.795097	0.504165	0.718275	0.86781	0.57337	0.822868	0.516231	0.861834	0.675614	0.844617	0.788669
huang_lian_Jatrorrhizine	0.628887	0.803967	0.97486	0.657986	0.666667	0.757848	0.91129	0.786364	0.816251	0.83237	0.648435	0.48667	0.780757	0.633963	0.747856	0.871623	0.702396	0.841667	0.560135	0.883564	0.699728	0.884412	0.78136
huang_lian_Magnoflorine	0.673419	0.843186	0.950327	0.809594	0.629562	0.901255	0.964701	0.921106	0.839396	0.864135	0.770616	0.600802	0.113153	0.367264	0.220515	0.619119	0.594309	0.595225	0.653778	0.778118	0.638149	0.804291	0.528457
huang_lian_Naringenin	0.407771	0.866802	0.984114	0.771264	0.552439	0.86371	0.964256	0.889248	0.511843	0.547883	0.334836	0.53787	0.531347	0.411971	0.457071	0.581031	0.395984	0.53742	0.543593	0.605253	0.452334	0.666157	0.395876
huang_lian_Palmatine	0.61223	0.877044	0.989914	0.484649	0.501449	0.846547	0.830508	0.875	0.736799	0.740131	0.495726	0.511799	0.823296	0.426717	0.64792	0.836961	0.559739	0.77776	0.379016	0.850653	0.562092	0.769233	0.738777
huang_lian_Quinic_acid	0.537675	0.907791	0.989639	0.854808	0.688734	0.878049	0.97363	0.896192	0.600558	0.632274	0.481294	0.625104	0.709903	0.618702	0.651806	0.713148	0.502801	0.680201	0.673551	0.693724	0.559014	0.769882	0.593987
huang_lian_p-Coumaric_acid	0.535648	0.855959	0.987703	0.800449	0.676967	0.808651	0.968079	0.84127	0.713135	0.738602	0.523971	0.526457	0.76132	0.635951	0.739791	0.817209	0.585871	0.792321	0.647638	0.810399	0.665969	0.850859	0.700757
ji_nei_jin_Manninotriose	0.952212	0.877551	0.927273	0.918534	0.940482	0.91342	0.951807	0.936073	0.983341	0.985537	0.966897	0.921725	0.952573	0.951347	0.962037	0.979613	0.967573	0.977085	0.944089	0.985064	0.959384	0.985206	0.967655
Q1_value	0.576148
median_value	0.754823
Q3_value	0.87493
