# Supplementary material for: Dual-Algorithm Integration Framework Reveals Qing-Wei-Zhi-Tong’s Dual Mechanisms in Chronic Gastritis
Source: Pharmaceuticals (Basel). 2025 Nov 17;18(11):1743. doi: 10.3390/ph18111743 (PMC12655216; doi:10.3390/ph18111743)
Supplement: Supplementary file 1 [file pharmaceuticals-18-01743-s001.zip › Table S2. Summary of similar compounds between QWZT and FDA-approved drugs.xlsx]

## Sheet: Sheet1
Compound	SSRI and distance			Prokinetic drugs and distance			PPIs and distance			H2RAs and distance			Maximum peak area ratio
	Structure	Target	Pathway	Structure	Target	Pathway	Structure	Target	Pathway	Structure	Target	Pathway
Magnoflorine				Clebopride(73.50)	Alizapride(59.23)	Alizapride(11.32)							0.2306
Albiflorin					Mosapride(92.11)						Nizatidine(92.31)		0.1897
Jatrorrhizine				Alizapride(72.80)			Pantoprazole(77.70)		Rabeprazole(48.67)				0.1693
Berberine			Fluoxetine(23.25)	Alizapride(77.29)		Metoclopramide(53.30)	Pantoprazole(71.06)		Omeprazole(21.03)				0.1129
Epiberberine				Alizapride(77.39)		Mosapride(41.14)	Pantoprazole(71.19)		Pantoprazole(34.34)			Famotidine(41.59)	0.094
Sucrose						Mosapride(44.84)			Pantoprazole(47.14)			Famotidine(55.31)	0.0272
Quinic acid						Mosapride(50.28)			Pantoprazole(48.13)			Famotidine(53.77)	0.0266
Palmatine				Alizapride(76.06)	Bromopride(77.42)	Mosapride(55.97)	Pantoprazole(70.59)		Pantoprazole(49.57)		Nizatidine(78.95)		0.0242
Danshensu	Alaproclate(58.67)				Alizapride(74.29)	Alizapride(22.47)							0.0227
Cryptochlorogenic acid						Mosapride(54.50)			Pantoprazole(50.52)			Famotidine(55.78)	0.0173
p−Hydroxybenzaldehyde													0.0118
Salicylic acid			Fluoxetine(23.00)			Metoclopramide(49.54)			Omeprazole(18.51)				0.0103
Oleanonic acid												Lafutidine(50.24)	0.0084
Pyrogallol					Domperidone(83.09)	Mosapride(23.10)		Pantoprazole(76.62)	Pantoprazole(22.08)			Famotidine(44.59)	0.0046
Protocatechuic acid													0.0045
Methyl gallate									Rabeprazole(42.39)				0.0044
Epicatechin	Fluoxetine(61.29)					Mosapride(24.35)			Pantoprazole(21.77)			Famotidine(37.73)	0.0033
Ellagic acid			Fluoxetine(23.51)						Omeprazole(22.12)				0.0025
Caffeic acid						Mosapride(39.93)			Pantoprazole(36.02)			Famotidine(46.95)	0.0024
Manninotriose													0.0017
Ferulic acid													0.0012
p-Coumaric acid									Pantoprazole(52.40)			Famotidine(53.56)	0.0009
Benzoic acid					Mosapride(80.88)	Mosapride(19.30)		Pantoprazole(85.33)	Pantoprazole(19.26)			Famotidine(36.89)	0.0005
Isovanillin						Mosapride(57.34)			Rabeprazole(48.18)				0.0005
Cianidano	Fluoxetine(61.29)					Mosapride(39.45)			Pantoprazole(35.17)			Famotidine(35.01)	0.0003
Kaempferol			Fluoxetine(19.58)			Metoclopramide(57.26)			Omeprazole(19.16)				0.0002
Flavanone	Fluoxetine(59.83)					Mosapride(32.84)			Pantoprazole(26.02)			Famotidine(41.04)	0.0001
Naringenin	Fluoxetine(61.60)					Mosapride(39.60)			Pantoprazole(33.48)			Famotidine(40.78)	0.0001
Rosamultin													0.0001
Coumarin			Fluoxetine(31.91)			Metoclopramide(48.88)							0.0001
