# Supplementary material for: Dual-Algorithm Integration Framework Reveals Qing-Wei-Zhi-Tong’s Dual Mechanisms in Chronic Gastritis
Source: Pharmaceuticals (Basel). 2025 Nov 17;18(11):1743. doi: 10.3390/ph18111743 (PMC12655216; doi:10.3390/ph18111743)
Supplement: Supplementary file 1 [file pharmaceuticals-18-01743-s001.zip › Table S3. The Z-score of potentially similar compounds.xlsx]

## Sheet: Sheet1
							Compound	Herbs	Similar FDA-approved drugs	Distance	Z-score
Category	drug	Q1	Q2	Q3	mean	SD	Danshensu	Huanglian	Alaproclate(58.67)	58.67	-3.26532
Structure	Alaproclate(N06AB)	76.0563	78.9474	85.4839	80.3077	6.62651	Magnoflorine	Huanglian	Clebopride(73.50)	73.5	-1.81158
	Clebopride(A03FA)	79.3296	84	86.1314	83.8346	5.70474	Jatrorrhizine	Huanglian	Alizapride(72.80)	72.8	-1.85588
	Alizapride(A03FA)	79.4326	82.069	86.2595	83.482	5.75574	Berberine	Huanglian	Alizapride(77.29)	77.29	-1.07579
	Pantoprazole(A02BC)	82.2086	84.2365	88.3117	84.9072	6.29962	Epiberberine	Huanglian	Alizapride(77.39)	77.39	-1.05842
							Palmatine	Huanglian	Alizapride(76.06)	76.06	-1.28949
							Jatrorrhizine	Huanglian	Pantoprazole(77.70)	77.7	-1.14407
							Berberine	Huanglian	Pantoprazole(71.06)	71.06	-2.1981
							Epiberberine	Huanglian	Pantoprazole(71.19)	71.19	-2.17746
							Palmatine	Huanglian	Pantoprazole(70.59)	70.59	-2.27271
Category	drug	Q1	Q2	Q3	mean	SD
Target	Alizapride(A03FA)	97.7013	100	100	97.0088	8.42083	Magnoflorine	Huanglian	Alizapride(59.23)	59.23	-4.48635
	Mosapride(A03FA)	91.2081	94.2419	97.1109	93.5001	5.12781	Danshensu	Huanglian	Alizapride(74.29)	74.29	-2.69792
	Bromopride(A03FA)	92.6587	94.9138	99.6032	94.5271	5.28983	Albiflorin	Baishao	Mosapride(92.11)	92.11	-0.271095
	Nizatidine(A02BA)	95.5133	99.6835	100	97.1503	4.49051	Palmatine	Huanglian	Bromopride(77.42)	77.42	-3.23396
							Albiflorin	Baishao	Nizatidine(92.31)	92.31	-1.0779
							Palmatine	Huanglian	Nizatidine(78.95)	78.95	-4.05307
Category	drug	Q1	Q2	Q3	mean	SD
Pathway	Fluvoxamine(N06AB)	56.8128	66.5975	75.0622	66.1907	14.1019	Berberine	Huanglian	Fluoxetine(23.25)	23.25	-1.82831
	Escitalopram(N06AB)	55.802	64.8356	77.7745	66.5213	13.7983	Salicylic acid	Baishao, Baiji	Fluoxetine(23.00)	23	-1.8386
	Fluoxetine(N06AB)	53.2218	75.2679	86.0473	67.6764	24.2992	Magnoflorine	Huanglian	Alizapride(11.32)	11.32	-3.40862
	Alizapride(A03FA)	68.8747	76.59	83.8048	73.0708	18.1161	Danshensu	Huanglian	Alizapride(22.47)	22.47	-2.79314
	Mosapride(A03FA)	42.0662	57.9392	69.5497	57.1855	19.5848	Jatrorrhizine	Huanglian	Mosapride(70.24)	70.24	0.666563
	Metoclopramide(A03FA)	58.2671	70.3897	86.2221	72.6196	15.4627	Epiberberine	Huanglian	Mosapride(41.14)	41.14	-0.819283
	Dexrabeprazole(A02BC)	93.6105	96.5987	97.972	94.4181	5.58011	Quinic acid	Huanglian	Mosapride(50.28)	50.28	-0.352595
	Rabeprazole(A02BC)	51.5463	59.2218	76.1689	63.0348	14.1674	Palmatine	Huanglian	Mosapride(55.97)	55.97	-0.0620632
	Omeprazole(A02BC)	43.736	68.9113	82.4449	62.0511	25.5804	Cryptochlorogenic acid	Huanglian	Mosapride(54.50)	54.5	-0.137121
	Pantoprazole(A02BC)	38.8027	53.0931	67.7581	54.9992	20.5888	Sucrose	Baishao	Mosapride(44.84)	44.84	-0.630361
	Dexlansoprazole(A02BC)	81.441	86.3507	89.984	85.8654	6.5454	Berberine	Huanglian	Metoclopramide(53.30)	53.3	-1.24943
	Ranitidine(A02BA)	62.6723	68.7763	81.2816	71.0247	11.6886	Salicylic acid	Baishao, Baiji	Metoclopramide(49.54)	49.54	-1.49259
	Nizatidine(A02BA)	74.052	80.4045	87.6993	79.6368	10.7529	Albiflorin	Baishao	Dexrabeprazole(73.58)	73.58	-3.73435
	Famotidine(A02BA)	48.6039	60.7466	69.714	60.8619	16.0516	Jatrorrhizine	Huanglian	Rabeprazole(48.67)	48.67	-1.01393
	Lafutidine(A02BA)	84.3928	87.086	90.4206	86.2402	8.67513	Berberine	Huanglian	Omeprazole(21.03)	21.03	-1.60362
							Salicylic acid	Baishao, Baiji	Omeprazole(18.51)	18.51	-1.70213
							Epiberberine	Huanglian	Pantoprazole(34.34)	34.34	-1.00342
							Quinic acid	Huanglian	Pantoprazole(48.13)	48.13	-0.333637
							Palmatine	Huanglian	Pantoprazole(49.57)	49.57	-0.263696
							Cryptochlorogenic acid	Huanglian	Pantoprazole(50.52)	50.52	-0.217554
							Sucrose	Baishao	Pantoprazole(47.14)	47.14	-0.381721
							Magnoflorine	Huanglian	Ranitidine(62.96)	62.96	-0.689963
							Albiflorin	Baishao	Nizatidine(62.58)	62.58	-0.722473
							Jatrorrhizine	Huanglian	Famotidine(62.89)	62.89	0.126346
							Epiberberine	Huanglian	Famotidine(41.59)	41.59	-1.20063
							Quinic acid	Huanglian	Famotidine(53.77)	53.77	-0.441823
							Sucrose	Baishao	Famotidine(55.31)	55.31	-0.345882
							Cryptochlorogenic acid	Huanglian	Famotidine(55.78)	55.78	-0.316602
