# Supplementary material for: Dual-Algorithm Integration Framework Reveals Qing-Wei-Zhi-Tong’s Dual Mechanisms in Chronic Gastritis
Source: Pharmaceuticals (Basel). 2025 Nov 17;18(11):1743. doi: 10.3390/ph18111743 (PMC12655216; doi:10.3390/ph18111743)
Supplement: Supplementary file 1 [file pharmaceuticals-18-01743-s001.zip › Table S4. QWZT compounds involved in inflammation functional subnetworks.xlsx]

## Sheet: Sheet1
Compound	Diseases
	Chronic gastritis	Eosinophilic esophagitis	Gastritis Atrophic	Gastritis
Methyl gallate	√	√	√	√
Salicylic acid	√	√	√	√
Rosamultin	√	√	√	√
Benzoylpaeoniflorin			√	√
Coumarin	√	√	√	√
Ferulic acid	√	√	√	√
Paeoniflorin	√	√	√	√
Oxypaeoniflorin			√	√
Isovanillin	√	√	√	√
Sucrose	√	√	√	√
Ellagic acid	√	√	√	√
Kaempferol	√	√	√	√
Albiflorin	√		√	√
Cianidanol		√	√	√
Magnoflorine		√	√	√
Manninotriose		√	√	√
Protocatechuic acid	√	√	√	√
Benzoic acid	√	√	√	√
Jatrorrhizine	√	√	√	√
Epiberberine		√	√
Cryptochlorogenic acid			√	√
Pyrogallol	√	√	√	√
p-Coumaric acid	√	√	√	√
Oleanonic acid	√	√	√	√
Berberine	√	√	√	√
Danshensu	√	√	√	√
p-Hydroxybenzaldehyde	√	√	√	√
Flavanone	√	√	√	√
Palmatine	√	√	√	√
Epicatechin		√	√	√
Quinic acid	√	√	√	√
Caffeic acid	√	√	√	√
Naringenin	√	√	√	√
