# Supplementary material for: Dual-Algorithm Integration Framework Reveals Qing-Wei-Zhi-Tong’s Dual Mechanisms in Chronic Gastritis
Source: Pharmaceuticals (Basel). 2025 Nov 17;18(11):1743. doi: 10.3390/ph18111743 (PMC12655216; doi:10.3390/ph18111743)
Supplement: Supplementary file 1 [file pharmaceuticals-18-01743-s001.zip › Table S5. Potentially specific compounds.xlsx]

## Sheet: Sheet1
Herb	Compound	Evidences
		Pharmacopoeia of the People's Republic of China (2020) Indicator Compounds	Anti-inflammation	Treatment of chronic gastritis
Hunaglian	Jatrorrhizine		[55]	[15]
Hunaglian	Berberine	√	[56]	[74]
Hunaglian	Quinic acid		[57]
Hunaglian	Palmatine		[58]	[75]
Hunaglian	Danshensu		[59]
Hunaglian	Caffeic acid
Hunaglian	Ferulic acid		[60]
Hunaglian	p-Coumaric acid		[61]
Hunaglian	Isovanillin
Hunaglian	Coumarin
Hunaglian	Naringenin		[62]
Baishao	Sucrose
Baishao，Baiji	Salicylic acid		[63]
Baishao，Diyu	Oleanonic acid		[64]
Baishao	Pyrogallol		[65]
Baishao	Methyl gallate		[66]
Baishao	Paeoniflorin	√	[67]	[76]
Baishao	Benzoic acid		[68]
Baishao	Kaempferol		[69]	[77]
Baiji	p-Hydroxybenzaldehyde		[70]
Baiji	Protocatechuic acid		[71]
Diyu	Ellagic acid		[72]	[78]
Diyu	Rosamultin
Diyu	Flavanone		[73]	[79]
